# Supplementary material for: Inhibitory Effects of the Fungal Pigment Rubiginosin C on Hyphal and Biofilm Formation in Candida albicans and Candida auris
Source: J Fungi (Basel). 2023 Jul 5;9(7):726. doi: 10.3390/jof9070726 (PMC10381533; doi:10.3390/jof9070726)
Supplement: Supplementary file 1 [file jof-09-00726-s001.zip]

Archive with 1 entries (1 files):
- jof-2477113-supplementary.pdf
